# Supplementary material for: Rapid detection of fast innovation under the pressure of COVID-19
Source: PLoS One. 2020 Dec 31;15(12):e0244175. doi: 10.1371/journal.pone.0244175 (PMC7774967; doi:10.1371/journal.pone.0244175)
Supplement: S1 Raw data — (ZIP) [file pone.0244175.s001.zip]

Archive with 5 entries (5 files):
- figure_1a.xlsx
- figure_1b.xlsx
- figure_4.xlsx
- figure_5.xlsx
- figure_10.xlsx
