# Supplementary material for: Rapid detection of fast innovation under the pressure of COVID-19
Source: PLoS One. 2020 Dec 31;15(12):e0244175. doi: 10.1371/journal.pone.0244175 (PMC7774967; doi:10.1371/journal.pone.0244175)
Supplement: S1 Raw data — (ZIP) [file pone.0244175.s001.zip › figure_1a.xlsx]

## Sheet: normalized
year	patent	publications	medium
2000	0.0585316	0.0636755	0.04231
2001	0.0868005	0.071566	0.06231
2002	0.0857232	0.0835338	0.07313
2003	0.0885408	0.0997313	0.08732
2004	0.0920068	0.123538	0.09345
2005	0.100075	0.142868	0.09945
2006	0.113909	0.161436	0.10457
2007	0.125116	0.170359	0.11459
2008	0.127169	0.194482	0.12459
2009	0.130167	0.20513	0.12999
2010	0.176063	0.239572	0.15673
2011	0.253899	0.282521	0.19424
2012	0.360096	0.315397	0.23432
2013	0.478037	0.350497	0.32559
2014	0.586725	0.393845	0.42343
2015	0.71657	0.444203	0.59561
2016	0.848984	0.532307	0.67582
2017	0.934242	0.618422	0.84921
2018	0.999493	0.776344	0.99321
2019	1	1	1
