# Supplementary material for: Rapid detection of fast innovation under the pressure of COVID-19
Source: PLoS One. 2020 Dec 31;15(12):e0244175. doi: 10.1371/journal.pone.0244175 (PMC7774967; doi:10.1371/journal.pone.0244175)
Supplement: S1 Raw data — (ZIP) [file pone.0244175.s001.zip › figure_1b.xlsx]

## Sheet: normalized
year	patent	publications	medium
2011	0.00481928	0.000206271	0
2012	0.00963855	0.000618812	0
2013	0.0409639	0.00721947	0.01342
2014	0.0554217	0.0204208	0.09385
2015	0.248193	0.0453795	0.10032
2016	0.527711	0.122318	0.34521
2017	0.937349	0.264645	0.52535
2018	1	0.491749	0.74252
2019	0.98	1	1
