# Supplementary material for: Rapid detection of fast innovation under the pressure of COVID-19
Source: PLoS One. 2020 Dec 31;15(12):e0244175. doi: 10.1371/journal.pone.0244175 (PMC7774967; doi:10.1371/journal.pone.0244175)
Supplement: S1 Raw data — (ZIP) [file pone.0244175.s001.zip › figure_4.xlsx]

## Sheet: nodes
id	label	modularity_class	degree
Industry 4 0	Industry 4.0	14	54
Artificial Intelligence	Artificial Intelligence	10	52
Blockchain	Blockchain	1	45
Startup	Startup	7	42
Internet Of Things	Internet Of Things	11	39
Machine Learning	Machine Learning	13	38
Data Science	Data Science	13	28
Cryptocurrency	Cryptocurrency	1	24
Marketing	Marketing	7	20
Design	Design	15	20
Bitcoin	Bitcoin	1	19
Innovation	Innovation	7	19
Security	Security	2	18
Privacy	Privacy	2	18
Big Data	Big Data	13	18
Data	Data	13	18
Human Machine Interaction	Human Machine Interaction	9	18
Virtual Reality	Virtual Reality	14	18
Analytics	Analytics	13	17
Chatbots	Chatbots	9	17
Android	Android	11	16
Data Visualization	Data Visualization	13	16
Gps	Gps	11	15
Deep Learning	Deep Learning	10	15
Manufacturing	Manufacturing	14	15
UX Design	UX Design	9	15
Product Design	Product Design	7	15
User Experience	User Experience	9	15
Augmented Reality	Augmented Reality	14	15
Automation	Automation	14	14
Investing	Investing	1	14
Cybersecurity	Cybersecurity	2	14
Messaging	Messaging	9	14
3D Printing	3D Printing	15	14
Cloud Computing	Cloud Computing	0	13
Mobile	Mobile	11	13
Smart Cities	Smart Cities	11	13
Self Driving Cars	Self Driving Cars	8	13
Computer Vision	Computer Vision	10	13
Business	Business	7	13
Cloud	Cloud	0	12
Smart Home	Smart Home	11	12
Finance	Finance	1	12
Trading	Trading	1	12
3d Modeling	3d Modeling	14	12
Cloud Services	Cloud Services	0	11
Serverless	Serverless	0	11
Wireless	Wireless	11	11
Neural Networks	Neural Networks	10	11
Predictive Analytics	Predictive Analytics	13	11
Navigation	Navigation	11	11
Maps	Maps	11	11
Gps Navigation	Gps Navigation	11	11
Mixed Reality	Mixed Reality	14	11
Virtual Assistant	Virtual Assistant	9	11
Outsourcing	Outsourcing	7	11
Social Media	Social Media	7	10
Programming	Programming	0	10
Wifi	Wifi	11	10
5g	5g	11	10
Autonomous Vehicles	Autonomous Vehicles	8	10
Algorithms	Algorithms	6	10
Smart Factory	Smart Factory	14	10
Cybercrime	Cybercrime	2	10
Object Detection	Object Detection	10	10
Open Source	Open Source	0	10
Prototyping	Prototyping	15	10
Data Analysis	Data Analysis	13	10
3d Design	3d Design	14	10
3d	3d	14	10
360 Video	360 Video	14	10
Cryptography	Cryptography	1	10
Predictive Maintenance	Predictive Maintenance	14	10
Entrepreneurship	Entrepreneurship	7	10
Big Data Analytics	Big Data Analytics	13	10
Smartphone	Smartphone	11	9
Python	Python	13	9
Autonomous Car	Autonomous Car	8	9
Smart Manufacturing	Smart Manufacturing	14	9
Information Security	Information Security	2	9
Instant Messaging	Instant Messaging	9	9
Robot	Robot	14	9
Rapid Prototyping	Rapid Prototyping	15	9
Sensors	Sensors	11	9
Simulation	Simulation	14	9
Drone	Drone	11	9
Nanotechnology	Nanotechnology	14	9
Software Development	Software Development	0	5

## Sheet: edges
Source	Target	weight
Machine Learning	Data Science	200
Data Analysis	Data Visualization	200
Computer Vision	Deep Learning	199
Data	Machine Learning	199
Neural Networks	Artificial Intelligence	199
Artificial Intelligence	Deep Learning	198
Analytics	Big Data	198
3d	3d Modeling	198
Predictive Maintenance	Manufacturing	198
Data Science	Analytics	197
Security	Cybersecurity	196
Self Driving Cars	Autonomous Vehicles	196
Smart Manufacturing	Industry 4 0	195
Bitcoin	Investing	195
Predictive Analytics	Big Data	194
Marketing	Startup	194
Augmented Reality	Virtual Reality	193
Cryptocurrency	Blockchain	192
Privacy	Security	191
Innovation	Startup	190
Analytics	Data Science	188
Trading	Investing	188
Internet Of Things	Smart Cities	187
Neural Networks	Computer Vision	187
UX Design	User Experience	187
Finance	Bitcoin	187
Cloud	Cloud Computing	186
Serverless	Programming	186
Mobile	Android	186
Neural Networks	Deep Learning	186
User Experience	UX Design	186
Data Analysis	Data	186
Data	Data Visualization	185
Finance	Blockchain	185
Navigation	Gps	184
Autonomous Car	Self Driving Cars	183
Virtual Assistant	Chatbots	183
Smart Manufacturing	Manufacturing	182
Cybersecurity	Cybercrime	182
Finance	Cryptocurrency	182
Smartphone	Android	181
Cybersecurity	Security	181
Wifi	Wireless	181
Predictive Analytics	Data	180
5g	Wireless	180
Data Visualization	Big Data	179
Data Analysis	Analytics	179
Information Security	Security	178
Outsourcing	Startup	178
Robot	Automation	177
Open Source	Software Development	177
Gps Navigation	Navigation	177
Navigation	Maps	176
Augmented Reality	Mixed Reality	175
Smartphone	Mobile	174
Data Visualization	Data	174
3d Modeling	Virtual Reality	174
Deep Learning	Artificial Intelligence	174
Investing	Finance	174
Smart Factory	Automation	173
Cybercrime	Cybersecurity	173
Serverless	Cloud	172
Autonomous Vehicles	Self Driving Cars	172
Data Visualization	Python	171
Predictive Analytics	Machine Learning	170
Computer Vision	Neural Networks	170
Cloud Computing	Cloud	169
Analytics	Machine Learning	169
Predictive Maintenance	Industry 4 0	169
Big Data	Analytics	168
Data Science	Big Data	167
Cryptocurrency	Investing	166
Analytics	Data	166
Gps Navigation	Gps	166
Bitcoin	Trading	165
Data Visualization	Data Analysis	164
Serverless	Cloud Computing	164
360 Video	Augmented Reality	164
Data Analysis	Big Data	163
Big Data Analytics	Machine Learning	163
Virtual Reality	Augmented Reality	162
Android	Mobile	162
Trading	Bitcoin	162
Data Science	Python	161
Marketing	Entrepreneurship	161
Smart Home	Smart Cities	161
5g	Mobile	161
Smart Manufacturing	Automation	160
Blockchain	Bitcoin	160
Cryptography	Bitcoin	160
3d	Augmented Reality	160
Object Detection	Deep Learning	159
Bitcoin	Cryptocurrency	158
3d Design	Virtual Reality	158
Simulation	Virtual Reality	156
Investing	Cryptocurrency	156
Innovation	Entrepreneurship	155
Navigation	Android	155
Gps	Gps Navigation	154
Computer Vision	Object Detection	153
Rapid Prototyping	Design	152
Deep Learning	Computer Vision	152
Outsourcing	Entrepreneurship	152
Cybersecurity	Information Security	149
Cryptography	Blockchain	149
Security	Privacy	149
Messaging	Chatbots	149
Object Detection	Artificial Intelligence	149
Virtual Reality	Mixed Reality	147
Innovation	Business	147
Data Analysis	Python	147
Big Data	Machine Learning	146
Big Data Analytics	Big Data	146
Bitcoin	Finance	145
Outsourcing	Business	145
Gps	Maps	144
Marketing	Business	144
Data Analysis	Machine Learning	144
Deep Learning	Neural Networks	143
Big Data Analytics	Data	142
3d Modeling	3d Design	141
Startup	Entrepreneurship	141
Wireless	Wifi	140
Cybersecurity	Privacy	140
Startup	Business	140
Chatbots	Messaging	139
Predictive Analytics	Data Science	138
Cloud	Serverless	137
Investing	Blockchain	137
Blockchain	Cryptocurrency	136
Big Data	Big Data Analytics	136
Open Source	Programming	135
3d Modeling	Augmented Reality	135
360 Video	Virtual Reality	135
Instant Messaging	Messaging	134
Virtual Reality	360 Video	134
Investing	Bitcoin	134
Mixed Reality	Augmented Reality	134
Data Science	Data Visualization	133
Smart Manufacturing	Smart Factory	133
Data Visualization	Analytics	133
Computer Vision	Artificial Intelligence	132
3d	Virtual Reality	132
Wireless	5g	131
Rapid Prototyping	3D Printing	131
Machine Learning	Python	129
Cloud Computing	Serverless	129
Startup	Marketing	129
Information Security	Privacy	129
Big Data	Data	126
Prototyping	Design	125
Finance	Investing	125
Trading	Cryptocurrency	125
Data Visualization	Data Science	123
3d Design	3d Modeling	123
Big Data	Data Science	122
Big Data Analytics	Data Science	122
Cloud Computing	Cloud Services	121
Trading	Blockchain	121
Marketing	Social Media	120
Smart Factory	Manufacturing	120
Rapid Prototyping	Prototyping	119
Autonomous Car	Autonomous Vehicles	118
Industry 4 0	Manufacturing	118
3d Design	3d	118
Cloud Services	Cloud	117
3d Modeling	3d	116
Big Data Analytics	Analytics	116
Internet Of Things	Smart Home	115
Cloud	Cloud Services	113
Data Science	Machine Learning	113
Data	Big Data	113
Product Design	Startup	112
Trading	Finance	112
Gps	Android	110
Data	Analytics	109
Smart Factory	Industry 4 0	109
Cybercrime	Security	109
Object Detection	Computer Vision	109
Gps Navigation	Android	109
Gps	Navigation	108
3D Printing	Design	107
Mixed Reality	Virtual Reality	107
Sensors	Smart Cities	105
Privacy	Cybersecurity	105
Data Analysis	Data Science	104
Data Science	Data	103
Predictive Analytics	Analytics	103
Data	Data Science	103
Data Visualization	Machine Learning	103
Bitcoin	Blockchain	103
Cryptocurrency	Bitcoin	102
Analytics	Data Visualization	102
Cryptography	Cryptocurrency	101
Cloud Services	Cloud Computing	100
Privacy	Blockchain	100
Analytics	Business	100
Information Security	Cybersecurity	100
Messaging	Startup	100
Drone	Blockchain	99
Automation	Machine Learning	98
5g	Blockchain	98
Autonomous Vehicles	Machine Learning	98
Maps	Design	98
Computer Vision	Python	97
Chatbots	Machine Learning	97
User Experience	Product Design	97
Big Data Analytics	Artificial Intelligence	97
3d	Data Visualization	96
Predictive Maintenance	Data Science	96
Chatbots	Artificial Intelligence	94
Object Detection	Data Science	94
Messaging	Marketing	93
Data Science	Deep Learning	92
Algorithms	Artificial Intelligence	92
Product Design	UX Design	92
Prototyping	Startup	91
Predictive Maintenance	Artificial Intelligence	91
Neural Networks	Python	90
Outsourcing	Virtual Assistant	89
Privacy	Cryptocurrency	88
Rapid Prototyping	User Experience	87
Big Data	Blockchain	87
3D Printing	3d Modeling	87
Augmented Reality	Blockchain	87
Cryptography	Cybersecurity	86
Algorithms	Programming	86
Messaging	Artificial Intelligence	86
Human Machine Interaction	Augmented Reality	86
Rapid Prototyping	UX Design	85
Industry 4 0	Innovation	85
Internet Of Things	Blockchain	84
Predictive Analytics	Marketing	84
Mobile	Marketing	84
Privacy	Data	84
Chatbots	Marketing	84
Autonomous Car	Artificial Intelligence	83
Security	Blockchain	83
Computer Vision	Machine Learning	82
Data	Privacy	82
Rapid Prototyping	Innovation	82
3D Printing	Manufacturing	82
Deep Learning	Python	81
Smart Factory	Artificial Intelligence	81
3d	Design	81
Predictive Maintenance	Predictive Analytics	81
Simulation	Machine Learning	80
Rapid Prototyping	Product Design	79
Human Machine Interaction	Data	79
Innovation	Design	79
3d Design	3D Printing	79
5g	Artificial Intelligence	77
3D Printing	Innovation	77
Data Science	Artificial Intelligence	76
Instant Messaging	Social Media	76
Simulation	Data Science	76
Investing	Startup	76
Predictive Maintenance	Machine Learning	76
Artificial Intelligence	Chatbots	75
Robot	Artificial Intelligence	75
Virtual Reality	Artificial Intelligence	75
Virtual Assistant	Artificial Intelligence	75
Cybersecurity	Blockchain	74
Virtual Assistant	Business	72
Security	Cryptocurrency	72
3d Modeling	Design	71
Analytics	Startup	71
Manufacturing	Design	71
Human Machine Interaction	Self Driving Cars	71
Artificial Intelligence	Startup	70
Internet Of Things	Security	69
Augmented Reality	Artificial Intelligence	69
Predictive Analytics	Artificial Intelligence	68
Data	Blockchain	68
3d	3D Printing	68
Data Science	Programming	67
Open Source	Blockchain	67
Virtual Assistant	Entrepreneurship	67
Industry 4 0	Artificial Intelligence	67
Neural Networks	Machine Learning	67
Drone	Startup	65
Human Machine Interaction	Artificial Intelligence	64
Big Data	Artificial Intelligence	63
Autonomous Vehicles	Computer Vision	63
3D Printing	Startup	63
Machine Learning	Deep Learning	62
Autonomous Vehicles	Startup	62
Cloud	Security	61
Smart Cities	Innovation	61
Manufacturing	Startup	61
Augmented Reality	Startup	61
Smart Manufacturing	Artificial Intelligence	60
Self Driving Cars	Artificial Intelligence	59
Machine Learning	Artificial Intelligence	58
Smart Home	Artificial Intelligence	58
User Experience	Design	58
3d Modeling	3D Printing	56
Neural Networks	Data Science	56
Prototyping	User Experience	55
UX Design	Design	55
Smart Manufacturing	Blockchain	54
Data Visualization	Design	54
Virtual Assistant	Outsourcing	54
Industry 4 0	Blockchain	54
Human Machine Interaction	Machine Learning	54
Artificial Intelligence	Blockchain	53
Deep Learning	Machine Learning	53
Manufacturing	Business	52
Internet Of Things	Artificial Intelligence	51
Simulation	Artificial Intelligence	51
Wifi	Security	51
Messaging	Social Media	51
Object Detection	Machine Learning	51
Deep Learning	Data Science	50
Analytics	Marketing	48
Product Design	User Experience	48
Smartphone	Social Media	47
Smart Cities	Startup	47
Human Machine Interaction	Automation	45
Automation	Artificial Intelligence	44
Autonomous Car	Startup	44
Outsourcing	Software Development	43
Maps	Data Visualization	42
Nanotechnology	Innovation	41
Cryptography	Privacy	41
Product Design	Design	41
Automation	Marketing	40
Internet Of Things	Startup	40
Autonomous Vehicles	Data Science	40
Cryptography	Security	39
Prototyping	UX Design	39
Finance	Business	39
Autonomous Car	Algorithms	38
Prototyping	Product Design	38
3d Design	Design	38
Wifi	Blockchain	36
Manufacturing	3D Printing	33
Object Detection	Python	33
Autonomous Car	Machine Learning	32
Cloud Computing	Blockchain	32
Startup	Blockchain	32
Data Visualization	Artificial Intelligence	31
Navigation	Design	31
Instant Messaging	Startup	29
Artificial Intelligence	Machine Learning	29
Artificial Intelligence	Data Science	29
Smart Cities	Blockchain	29
Algorithms	Data Science	29
UX Design	Product Design	29
Machine Learning	Neural Networks	28
Computer Vision	Data Science	28
Algorithms	Machine Learning	28
Sensors	Self Driving Cars	27
Blockchain	Startup	27
Security	Bitcoin	26
Privacy	Social Media	26
Machine Learning	Programming	25
Autonomous Vehicles	Artificial Intelligence	25
Human Machine Interaction	Design	25
