# Supplementary material for: Rapid detection of fast innovation under the pressure of COVID-19
Source: PLoS One. 2020 Dec 31;15(12):e0244175. doi: 10.1371/journal.pone.0244175 (PMC7774967; doi:10.1371/journal.pone.0244175)
Supplement: S1 Raw data — (ZIP) [file pone.0244175.s001.zip › figure_5.xlsx]

## Sheet: nodes
id	label	degree	modularity_class
Politics	Politics	46	9
Surveillance	Surveillance	44	13
Quarantine	Quarantine	43	0
Artificial Intelligence	Artificial Intelligence	41	4
Remote Learning	Remote Learning	41	10
Healthcare	Healthcare	40	1
Tracking System	Tracking	38	13
Smartphone	Smartphone	36	13
Economy	Economy	35	6
Gps	Gps	33	13
Public Health	Public Health	30	1
Remote Control	Remote Control	30	0
Remote Working	Remote Working	29	0
Mental Health	Mental Health	29	0
Cloud	Cloud	28	0
Virtual Reality	Virtual Reality	26	10
Predictive Analytics	Predictive Analytics	25	4
Mobility	Mobility	25	13
Data	Data	24	4
Robot	Robot	23	12
Life	Lifestyle	23	9
Social Distancing	Social Distancing	23	13
Society	Society	22	9
Lockdown	Lockdown	22	9
Internet Of Things	Internet Of Things	21	13
Education	Education	21	10
Startup	Startup	21	11
Computer Security	Security	20	0
Drone	Drone	20	12
Self Improvement	Self Improvement	19	9
Automation	Automation	18	12
Chatbot	Chatbot	18	1
Survival	Smart Working	18	0
Relationships	Relationships	18	9
Culture	Culture	17	9
Medicine	Medicine	17	1
Machine Learning	Machine Learning	16	4
Entrepreneurship	Entrepreneurship	16	11
Epidemic	Epidemic	15	1
Cryptocurrency	Cryptocurrency	14	6
Innovation	Innovation	14	11
Cryptography	Cryptography	14	6
Cloud Computing	Cloud Computing	14	12
Business	Business	13	11
Data Science	Data Science	13	4
Work	Work	13	0
Social Media	Social Media	13	11
Productivity	Productivity	12	0
Data Visualization	Data Visualization	12	4
News	News	11	9
Cybersecurity	Cybersecurity	11	0
Simulation	Simulation	11	4
Family	Family	11	0
Blockchain	Blockchain	10	6
Computer Vision	Computer Vision	9	4
Creativity	Creativity	9	1
Bitcoin	Bitcoin	9	6
Privacy	Privacy	9	13
Nanotechnology	Nanotechnology	9	12
Telemedicine	Telemedicine	9	1
Investment	Investment	9	6
Smart Computing	Smart Computing	8	13
3d Modeling	3d Modeling	8	12
Psychology	Psychology	8	9
Radio-frequency Identification	Radio-frequency Identification	8	12
Personal Finance	Personal Finance	8	6
Open Source	Open Source	7	4
Digital Transformation	Digital Transformation	7	11
Business Strategy	Business Strategy	7	11
Condition Monitoring	Condition Monitoring	7	12
Computer Aided Manufacturing	Smart Manufacturing	6	12
Instant Messaging	Instant Messaging	6	1
Sensors	Sensors	6	13
Epidemiology	Epidemiology	6	4
Small Business	Small Business	6	11
Vaccines	Vaccines	6	1
Telehealth	Telehealth	6	1
Isolation	Isolation	6	0
Statistics	Statistics	5	4
Marketing	Marketing	5	11
Future Of Work	Future Of Work	5	0
Wireless Technology	Wireless	4	0
Human-machine Interfaces	Human-machine Interfaces	4	4
Homeschooling	Homeschooling	4	10
Teaching	Teaching	4	10
Contact Tracing	Contact Tracing	4	13
Higher Education	Higher Education	4	10
Virtual Assistant	Virtual Assistant	4	1
Fake News	Fake News	4	9
Rapid Prototyping	Rapid Prototyping	3	12

## Sheet: edges
Source	Target	weight
Privacy	Tracking System	229
Privacy	Smartphone	229
Data	Predictive Analytics	227
Predictive Analytics	Data	227
Smartphone	Privacy	227
Internet Of Things	Sensors	226
Epidemiology	Simulation	221
Remote Working	Cloud	221
Computer Security	Cybersecurity	218
Startup	Small Business	217
Statistics	Data Science	216
Predictive Analytics	Simulation	212
Machine Learning	Simulation	212
Education	Teaching	211
Condition Monitoring	Automation	210
Cryptography	Bitcoin	208
Predictive Analytics	Artificial Intelligence	207
Internet Of Things	Privacy	207
Surveillance	Privacy	206
Machine Learning	Predictive Analytics	206
Contact Tracing	Surveillance	206
Smartphone	Sensors	205
Predictive Analytics	Data Visualization	202
Surveillance	Contact Tracing	202
Human-machine Interfaces	Artificial Intelligence	202
Internet Of Things	Smartphone	201
Artificial Intelligence	Computer Vision	200
Internet Of Things	Tracking System	197
Teaching	Education	194
Simulation	Statistics	191
Business	Marketing	189
Tracking System	Privacy	187
Predictive Analytics	Machine Learning	186
Data Science	Statistics	186
Machine Learning	Data Science	185
Economy	Cryptocurrency	185
Future Of Work	Cloud	183
Culture	Society	182
Small Business	Startup	182
Remote Working	Remote Control	181
Contact Tracing	Gps	181
Marketing	Social Media	180
Computer Vision	Predictive Analytics	179
Quarantine	Cloud	178
Contact Tracing	Smartphone	176
Social Distancing	Tracking System	176
Machine Learning	Artificial Intelligence	175
Data Science	Machine Learning	174
Drone	Robot	173
Computer Vision	Artificial Intelligence	173
Public Health	Healthcare	172
Smartphone	Contact Tracing	171
Statistics	Predictive Analytics	171
Human-machine Interfaces	Predictive Analytics	171
Society	Culture	171
Internet Of Things	Surveillance	170
Privacy	Internet Of Things	169
Artificial Intelligence	Machine Learning	168
Computer Vision	Machine Learning	168
Privacy	Gps	168
Tracking System	Contact Tracing	168
Politics	News	167
Gps	Contact Tracing	167
Machine Learning	Computer Vision	163
Cryptography	Cryptocurrency	163
Social Media	Marketing	162
Startup	Entrepreneurship	162
Gps	Privacy	161
Data Visualization	Data Science	160
Contact Tracing	Tracking System	157
Telehealth	Healthcare	153
Predictive Analytics	Computer Vision	152
Telemedicine	Telehealth	151
Remote Working	Cybersecurity	150
Computer Security	Cloud	149
Data Visualization	Predictive Analytics	147
Simulation	Epidemiology	147
Smartphone	Internet Of Things	146
Blockchain	Cryptocurrency	144
Epidemiology	Data Science	142
Internet Of Things	Social Distancing	142
Human-machine Interfaces	Data Science	141
Telemedicine	Healthcare	140
Homeschooling	Education	139
Social Distancing	Surveillance	139
Computer Vision	Data Science	137
Education	Homeschooling	137
Computer Security	Wireless Technology	136
Drone	Automation	135
Data	Data Science	135
Quarantine	Isolation	134
Predictive Analytics	Data Science	133
Healthcare	Telemedicine	132
Radio-frequency Identification	Automation	132
Smartphone	Tracking System	131
Gps	Smartphone	130
Politics	Society	130
Social Distancing	Internet Of Things	130
Cryptocurrency	Blockchain	128
Smartphone	Gps	127
Gps	Sensors	127
Telemedicine	Chatbot	126
Entrepreneurship	Startup	126
Privacy	Surveillance	125
Contact Tracing	Privacy	125
Smartphone	Surveillance	121
Predictive Analytics	Human-machine Interfaces	121
Marketing	Business	119
Telehealth	Telemedicine	118
Mental Health	Cloud	117
Healthcare	Telehealth	116
Gps	Surveillance	115
Predictive Analytics	Statistics	114
Blockchain	Bitcoin	112
Digital Transformation	Innovation	112
News	Politics	111
Radio-frequency Identification	Robot	106
Bitcoin	Blockchain	104
Smartphone	Mobility	102
Gps	Tracking System	101
Isolation	Cloud	100
Predictive Analytics	Computer Security	79
Quarantine	Automation	79
Data Science	Blockchain	79
Healthcare	Surveillance	78
Politics	Robot	78
Cryptography	Privacy	77
Cryptography	Surveillance	77
Marketing	Automation	77
Data	Surveillance	77
Gps	Drone	77
Public Health	Automation	77
Predictive Analytics	Cloud Computing	77
Vaccines	Automation	77
Privacy	Cloud	76
Drone	Internet Of Things	76
Healthcare	Machine Learning	76
Predictive Analytics	Automation	75
Public Health	Tracking System	75
Digital Transformation	Automation	75
Remote Working	Internet Of Things	75
Automation	Computer Vision	75
Predictive Analytics	Surveillance	74
Business	Cloud	74
Culture	Automation	74
Mental Health	Psychology	74
Tracking System	Blockchain	73
Future Of Work	Virtual Reality	73
Drone	Gps	72
Smartphone	Chatbot	72
Economy	Surveillance	72
Internet Of Things	Marketing	72
Politics	Healthcare	71
Blockchain	Surveillance	71
Cryptography	Smartphone	71
Predictive Analytics	3d Modeling	71
Cryptography	Gps	71
Drone	Virtual Reality	70
Future Of Work	Economy	70
Economy	Automation	69
Automation	Machine Learning	69
Digital Transformation	Internet Of Things	69
Lockdown	Tracking System	68
Cryptography	Data Science	68
Predictive Analytics	Internet Of Things	68
Internet Of Things	Condition Monitoring	68
Healthcare	Tracking System	67
Blockchain	Data Science	67
Business	Automation	67
Smartphone	Economy	67
Economy	Cloud	67
Epidemiology	Sensors	67
Internet Of Things	Predictive Analytics	66
Drone	Predictive Analytics	66
Predictive Analytics	Public Health	65
Internet Of Things	Higher Education	65
Drone	Cloud	64
Medicine	Tracking System	64
Drone	Data Science	64
Predictive Analytics	Startup	64
Computer Vision	Tracking System	63
Future Of Work	Automation	63
Predictive Analytics	Cryptocurrency	63
Blockchain	Tracking System	62
Quarantine	Tracking System	62
Economy	Robot	62
Epidemiology	Surveillance	62
Drone	Blockchain	62
Politics	Cryptocurrency	61
Radio-frequency Identification	Tracking System	61
Privacy	Automation	61
Drone	Politics	61
Isolation	Internet Of Things	61
Predictive Analytics	Future Of Work	61
Smartphone	Education	61
Startup	Automation	60
Machine Learning	Robot	60
Virtual Assistant	Cloud	60
Politics	Tracking System	59
Smartphone	Wireless Technology	59
Privacy	Data Science	59
Drone	Sensors	59
Virtual Assistant	Internet Of Things	59
Politics	Drone	59
Machine Learning	Cybersecurity	59
Smartphone	Predictive Analytics	58
Remote Working	Automation	58
Privacy	Cryptography	58
Machine Learning	Gps	58
Gps	Data Science	57
Computer Vision	Automation	57
Fake News	Smartphone	57
Internet Of Things	Telemedicine	56
Politics	Predictive Analytics	56
Automation	Blockchain	56
Cloud	Digital Transformation	56
Smartphone	Data Science	55
Privacy	Cybersecurity	55
Medicine	Surveillance	55
Condition Monitoring	Surveillance	55
Cryptography	Tracking System	54
Fake News	Internet Of Things	54
Data Science	Privacy	54
Teaching	Smartphone	54
Predictive Analytics	Sensors	53
Computer Security	Robot	53
Internet Of Things	Teaching	53
Tracking System	Computer Vision	52
Smart Computing	Automation	52
Homeschooling	Internet Of Things	52
Predictive Analytics	Smartphone	51
Computer Security	Predictive Analytics	51
Internet Of Things	Telehealth	51
Teaching	Internet Of Things	51
Business Strategy	Automation	51
Contact Tracing	Automation	51
Internet Of Things	Open Source	51
Psychology	Mental Health	51
Predictive Analytics	Chatbot	51
Smartphone	Instant Messaging	51
Computer Security	Cryptocurrency	51
Smartphone	Drone	50
Data Visualization	Tracking System	50
3d Modeling	Data Science	50
Lockdown	Smartphone	50
Productivity	Self Improvement	50
Innovation	Internet Of Things	50
Society	Economy	50
Life	Cloud	49
Radio-frequency Identification	Smartphone	49
Survival	Internet Of Things	49
Automation	Contact Tracing	49
Smartphone	Computer Security	49
Innovation	Tracking System	48
Tracking System	Machine Learning	48
Social Media	Automation	48
Startup	Smartphone	48
Computer Security	Smartphone	48
Machine Learning	Cloud	47
Predictive Analytics	Healthcare	47
Marketing	Predictive Analytics	47
Innovation	Smartphone	47
3d Modeling	Bitcoin	47
Public Health	Data Science	46
Internet Of Things	Virtual Assistant	46
Smartphone	Isolation	46
Entrepreneurship	Cloud	45
Drone	Tracking System	44
Healthcare	Predictive Analytics	44
Smartphone	Quarantine	43
Blockchain	Cloud	43
Healthcare	Politics	43
Smartphone	Lockdown	43
Statistics	Surveillance	43
Internet Of Things	Remote Working	43
Smartphone	Robot	42
Mental Health	Tracking System	41
Business Strategy	Predictive Analytics	41
Public Health	Epidemiology	41
Digital Transformation	Cloud	40
Predictive Analytics	Bitcoin	40
3d Modeling	Predictive Analytics	40
Smartphone	Radio-frequency Identification	40
Drone	Artificial Intelligence	39
Work	Automation	39
Blockchain	Drone	39
Economy	Tracking System	38
Predictive Analytics	Condition Monitoring	38
Business	Tracking System	38
Smartphone	Cryptocurrency	38
Innovation	Cloud	37
Human-machine Interfaces	Automation	37
Tracking System	Statistics	37
Condition Monitoring	Internet Of Things	37
Predictive Analytics	Drone	37
Machine Learning	Mobility	37
Digital Transformation	Tracking System	37
Internet Of Things	Fake News	36
Economy	Business	36
Future Of Work	Predictive Analytics	36
Smartphone	Cybersecurity	36
Predictive Analytics	Robot	35
Gps	Predictive Analytics	35
Machine Learning	Surveillance	35
Gps	Automation	34
Healthcare	Data Science	34
Smartphone	Innovation	34
Innovation	Data Science	34
Internet Of Things	Business Strategy	34
Public Health	Surveillance	33
Computer Security	Tracking System	33
Telemedicine	Automation	33
Smartphone	Automation	32
Data	Tracking System	32
Quarantine	Smartphone	32
Internet Of Things	Automation	32
Predictive Analytics	Privacy	32
Politics	Data Science	32
Epidemic	Surveillance	32
News	Surveillance	32
Predictive Analytics	Digital Transformation	32
Politics	Smartphone	32
Machine Learning	Healthcare	32
Drone	Surveillance	31
Epidemiology	Tracking System	31
News	Automation	31
Healthcare	Robot	31
Broadcasting	Marketing	31
Condition Monitoring	Tracking System	30
Predictive Analytics	Politics	30
Internet Of Things	Cloud	29
Epidemiology	Public Health	29
Healthcare	Smartphone	29
Smartphone	Artificial Intelligence	28
Open Source	Internet Of Things	28
Vaccines	Tracking System	28
Automation	Future Of Work	28
Smartphone	Startup	28
Startup	Predictive Analytics	28
Marketing	Broadcasting	28
Social Distancing	Predictive Analytics	28
Blockchain	Automation	27
Society	Surveillance	27
Mental Health	Robot	27
Education	Smartphone	27
Smartphone	Cryptography	27
Internet Of Things	Homeschooling	27
Lockdown	Automation	27
Marketing	Internet Of Things	27
Predictive Analytics	Gps	26
Human-machine Interfaces	Sensors	26
Smartphone	Cloud	25
Startup	Tracking System	25
Innovation	Automation	25
Lockdown	Surveillance	25
Smartphone	Fake News	25
Predictive Analytics	Cybersecurity	24
Life	Automation	24
Computer Vision	Sensors	24
Smartphone	Remote Control	24
Privacy	Computer Security	24
Computer Security	Automation	23
Smartphone	Society	23
Statistics	Tracking System	22
Healthcare	Cloud	22
Healthcare	Automation	22
Smartphone	Healthcare	22
Economy	Smartphone	22
Computer Security	Data Science	21
Instant Messaging	Cloud	21
Open Source	Sensors	21
Condition Monitoring	Predictive Analytics	20
Telemedicine	Internet Of Things	20
Blockchain	Artificial Intelligence	20
Machine Learning	Tracking System	19
Lockdown	Cloud	19
Predictive Analytics	Tracking System	18
Society	Automation	18
Internet Of Things	Isolation	18
Predictive Analytics	Business Strategy	18
Tracking System	Vaccines	18
Digital Transformation	Data Science	18
Contact Tracing	Data Science	17
Contact Tracing	Cloud	17
Business Strategy	Internet Of Things	17
Productivity	Tracking System	17
Gps	Cloud	16
Telehealth	Internet Of Things	16
Human-machine Interfaces	Cloud	16
Smartphone	Politics	16
Internet Of Things	Digital Transformation	16
Machine Learning	Automation	15
Epidemic	Tracking System	15
Digital Transformation	Predictive Analytics	15
Smartphone	Teaching	15
Startup	Cloud	14
Isolation	Smartphone	14
Human-machine Interfaces	Tracking System	14
Internet Of Things	Drone	14
Politics	Automation	13
Drone	Smartphone	13
Future Of Work	Smartphone	13
Future Of Work	Robot	13
Smartphone	Virtual Reality	12
Predictive Analytics	Wireless Technology	12
Predictive Analytics	Economy	12
Politics	Surveillance	11
Business	Economy	11
Privacy	Predictive Analytics	11
Cryptography	Automation	11
Computer Vision	Cloud	11
Predictive Analytics	Cloud	10
Predictive Analytics	Remote Control	10
Gps	Artificial Intelligence	10
Internet Of Things	Innovation	10
Small Business	Automation	10
3d Modeling	Cryptocurrency	10
Computer Vision	Chatbot	10
