# Supplementary material for: Rapid detection of fast innovation under the pressure of COVID-19
Source: PLoS One. 2020 Dec 31;15(12):e0244175. doi: 10.1371/journal.pone.0244175 (PMC7774967; doi:10.1371/journal.pone.0244175)
Supplement: S1 Raw data — (ZIP) [file pone.0244175.s001.zip › figure_10.xlsx]

## Sheet: Sheet1
quarter	CI - Convergence Index	NI - Novelty Index
Jan2017-Apr2017	0.28	0.31
May2017-Aug2017	0.26	0.33
Sep2017-Dec2017	0.27	0.32
Jan2018-Apr2018	0.28	0.34
May2018-Aug2018	0.3	0.35
Sep2018-Dec2018	0.3	0.37
Jan2019-Apr2019	0.32	0.38
May2019-Aug2019	0.33	0.41
Sep2019-Dec2019	0.35	0.42
Jan2020-Apr2020	0.43	0.63
